# Supplementary material for: Script of Scripts: A pragmatic workflow system for daily computational research
Source: PLoS Comput Biol. 2019 Feb 27;15(2):e1006843. doi: 10.1371/journal.pcbi.1006843 (PMC6411228; doi:10.1371/journal.pcbi.1006843)
Supplement: S1 Table — The table compare SoS with several popular bioinformatics workflow systems including Nextflow, Snakemake, Bpipe, CWL, and Galaxy, in three broad aspects: 1) basic features (syntax, file format, user interface, etc), 2) workflow features (workflow specification, dependency handling, execution and monitoring, etc), and built-in support for external tools and services (container support, HPC systems, distributed systems and cloud support). It is a snapshot of an interactive table online at https://vatlab.github.io/blog/post/comparison where comments and potential contributions from the community can be continuously incorporated through github issues or pull requests. (XLSX) [file pcbi.1006843.s001.xlsx]

## Sheet: Sheet1
	Note: This is a snapshot of an online table located at https://vatlab.github.io/blog/post/comparison/. We encourage readers to refer to the online version for the most updated information on SoS and other workflow systems.
	Basic information
	Workflow	SoS	NextFlow	Snakemake	Bpipe	CWL	Galaxy
	Language	Python based	Groovy flavored	GNU Make style, Python flavored	Groovy flavored	na	na
	The scripting language for workflow specification	SoS extends Python 3.6 with a number of SoS-specific syntax extensions[1] and pre-defined functions[2].	Nextflow is based on Groovy syntax with Nextflow-defined functions and objects. See here[3] for details.	Snakemake is written in Python and has the flavor of Make system in syntax and execution.	Bpipe is implemented in Groovy. Its syntax departs as little as possible from the simplicity of the shell script.	CWL workflows are specified in JSON or YAML format.	Galaxy's workflows are stored in JSON files together with GUI-related meta information
	User interface	CLI + Notebook (Jupyter)	CLI	CLI	CLI	CLI (cwltool)	CLI + GUI
	Primary methods for users to interact with the workflow engine	SoS provides two sets of user interface: command line[4] (sos command) and Jupyter magics[5] (%run, %sorun etc)	Nextflow workflows are executed with a nextflowcommand.	Snakemake workflows are executed with a snakemakecommand.	Bpipe workflows are executed with a bpipecommand.	cwltool has a CLI, but other workflow engines could provide a GUI	Galaxy workflows are mostly executed using a web interface, but it can also be executed using a CLI.
	File format	.sos (plain text) and Jupyter notebook	.nf (plain text)	Snakefile (plain text)	.pipe (groovy, plain text)	.cwl and .yml (JSON/YAML)	XML
	Format(s) to save workflows	SoS workflows can be saved in a plain text .sosformat, or be embedded in a Jupyter Notebook with SoS kernel.	Plain text file with .nfextension.	Plain text file named Snakefile, or with *.rulesextension for rules from another file.	Plain text file with .pipe, or *.groovyextensions.	CWL documents are written in JSON or YAML, or a mix of the two	Galaxy files are saved by the framework and are not supposted to be edited directly.
	IDE	SoS Notebook (Jupyter)	No	No	No	No (cwltools)	Yes (only for building DAG)
	Integrated Development Environment	SoS uses SoS Notebook, a companion Polyglot notebook environmnet based on Jupyter, as its IDE.	No dedicated IDE is available, but users can IDEs that support groovy (e.g. Eclipse, Netbeans) to edit (but not execute) nextflow workflows.	No dedicated IDE is available but syntax highlighter plugin are provided for some text editors.	No dedicated IDE is available but editors supporting Groovy syntax can be use to facilicate pipeline development.	No IDE is provided for cwltools, but other task engines might provide one	A web interface is provided to create steps and connect them
	Workflow features
	Workflow	SoS	NextFlow	Snakemake	Bpipe	CWL	Galaxy
	DAG Building	Explicit DAG of steps by connecting steps, implicit by target matching	Implicit DAG of steps from input/output	Implicit DAG by files from pattern matching input/output	Implicit DAG of steps from input/output	Implicit DAG of steps from input/output	Explicit DAG of steps by connecting steps
	Methods and logic to construct dependency graphs connecting tasks in a workflow.	SoS supports explicit forward-style (sequential numbered steps), makefile-style (dependency), and mixed-style of subworkflows )	Nextflow specifies process with input and output, and creates DAG from the processes.	Relies on filename (pattern) matching[6] to determine execution sequence.	Bpipe specifies stages with input and output, and creates DAG from the stages.	DAG is constructed from source of steps	DAG of galaxy is built explicitly using its web interface.
	Streaming processing	No	Yes	Yes	No	Optional	No
	Ability to process tasks inputs/outputs as a stream of data.	SoS "data" are passed around as files.	Processes in nextflow can communicate via asynchronous FIFO queues, called channels in the Nextflow lingo.	From Snakemake 5.0 on, it is possible to mark output files as pipes[7].	input and output variables are files.	The input files can be "streamable" and may be handled by pipes	Galaxy does not support streaming between steps.
	Subworkflow	Yes	No	Yes	Yes	Yes	Yes
	Support for executing subworkflows, potentially loaded from another pipeline file.	SoS provides a sos_run(name)function to dynamically execute a subworkflow.	Nextflow does not seem to support the dynamic creation of subworkflows.	Rules can be loaded from other text files. Subworkflows can be achieved by setting input of one workflow explicitly as output of another workflow.	Bpipe runkeyword uses +operator to connect selected stages to pipeline. The Load statement can be used to import variable and pipeline stages from other files.	A CWL workflow can be used in place of a regular CWL step	Subworkflows are supported, although they cannot be generated dynamically as other workflow tools.
	Atomic Write	Yes	Yes	Yes	Yes	Implementation dependent	Likely yes
	Generate output only when the step completes so that failed steps do not leave incomplete output files.	SoS uses step signature to track the output of steps and will remove partial output when the step fails.	Nextflow steps are executed in a stage area so all outputs are complete.	Snakemake uses .snakemake/incomplete_files to track paritial output files from failed runs.	Output from failed steps got cleaned up so failed steps will not get in the way during re-execution	The CWL specification does not require atomic write but individual workflow engine will likely implement it in some way	We could not find any information related to how galaxy recovers from failed steps. It is likely that its steps are staged so writes are atomic.
	Named input/output	Yes	Yes	Yes	No	Yes	Yes
	Label step input and output and use the labels to connect steps as flow of data	SoS supports named input and output through keyword arguments in input and output statements and refer to them with functions named_output	The "from" part of input essentially names the input	Snakemake support the use of keyword arguments to label input and output files.	There seems to be no way to group input by names in bpipe	CWL supports named output and the creation of data flow	Galaxy workflows explicitly lables input and outputs
	Modify and resume	Yes	Yes	Yes	Yes	Yes (Optional for other engines)	No (?)
	Able to resume interrupted or modified workflow and ignore parts of the workflow that have been successfully executed	SoS automatically keeps signatures of steps and tasks and can ignore steps and tasks that have already been executed, even if they were executed by a different workflow.	Nextflow keeps track of all the processes executed in your pipeline. If you modify some parts of your script, only the processes that are actually changed will be re-executed. The execution of the processes that are not changed will be skipped and the cached result used instead.	Similar to Make, Snakemake uses timestamps to determine modification status and resume points.	Uses customized timestamp signature (at millisecond resolution) of input / output to determine modification. By default it does not[8] check status of command or script changes.	Pausing and resuming workflow is not part of the specification and is not required	No information on runtime signature or restart of failed jobs could be found.
	Built-in remote execution	Yes	No	No	No	No	No
	Send tasks to remote hosts for execution.	SoS can execute entire workflows or individual tasks on multiple remote hosts, with file synchronization between heterogeneous file systems.	Nextflow can be executed on a variety of environments but it has to be started within the environments	Snakemake can be executed on a variety of environments but it has to be started within the environments	Bpipe can be executed on a variety of environments but it has to be started within the environments	The CWL specification does not contain any feature for remote execution.	Galaxy can be executed on a variety of environments but it has to be started within the environments
	Task monitoring	Command line and GUI (Notebook), with summary report	Report traces and performances	Report traces and performance	Event notification	Implementation dependent	GUI to explore, share and reuse histories
	Ability to send tasks to multiple isolated computing environment and manage them from local host. "Report traces and performance" means that benchmarking commands and outputs are logged, along with resources usage such as CPU hours and memory consumption.	SoS can monitor tasks through the Jupyter Notebook interface with magics (e.g %taskinfo) to retrieve details about the tasks. It can also monitor status of tasks through a command line interface (e.g. sos status). A summary report could be generated with option -p[9].	Nextflow can generate complete reports[10] with details on CPU/task usage etc.	Benchmarking[11] and logging[12]	Notification in Bpipe[13] can be configured by Gmail, or genetric SMTP / XMPP protocols. It also provides commands such as send, succeed, fail for arbitrary notifications.	There is no mentioning of job monitoring of jobs in CWL specification, but workflow engines should provide their own facilities for job monitoring	The GUI shows the status of each step with colors.
	Process-oriented workflow	Yes	Yes	No	Yes	Yes	Yes
	Workflows that are constructed and executed by steps to execute.	SoS' "forward-style" workflow specifies steps of workflows through sequencial numbering although a DAG could be constructed with target dependencies.	Nextflow executes specified workflow with specified input and parameters.	Snakemake workflow depends on filename wildcard pattern matching, not rule names, although rule order[14] and rule priorities[15] can be configured to change execution ordering.	Bpipe workflow is process-oriented and executed in parallel[16].	CWL execute workflows from specified steps and inputs, not from desired output	Galaxy construct and execute workflows as connected steps.
	Output-oriented workflow	Yes	No	Yes	No	No	No
	Workflows that are constructed and executed by the "outcome" of the workflow.	SoS' auxiliary steps specifies outcomes of steps and will be called when the target is needed.	Nextflow executes specified workflow with specified input and parameters.	Snakemake workflows are output-oriented: execution ordering relies on filename patterns (with exceptions).	Bpipe does not use implicit file name pattern matching to construct pipelines, although it supports input file wildcards for running multiple stages simultaneously on different data.	CWL does not use implicit workflow construction to execute workflow to generate specified outcomes	Galaxy does not automatically build workflows from intended outcomes
	Built-in support
	Workflow	SoS	NextFlow	Snakemake	Bpipe	CWL	Galaxy
	Docker	Yes	Yes	Yes	No	Yes	Yes
	Support for docker	A docker_imageoption can execute scripts inside specified docker images.	Nextflow support docker containers. You can run all scripts in the specified docker image, or specify a docker image for each step[17].	Snakemake supports the use of rule level containers[18].	Bpipe does not have build-in support for containers.	CWL specification supports docker	Galaxy steps can execute docker runcommand with docker-flavored images.
	Singularity	Yes	Yes	Yes	No	Yes	No
	Support for singularity	SoS supports singularity with action options containerand enginem see SoS Singularity Guide[19] for details.	Nextflow supports singularity containers[20]. It works similar to docker but with options such as singularty.enabled=true.	Snakemake supports the use of rule level containers[21].	Bpipe does not have build-in support for containers.	Not mentioned in CWL specification but cwltool supports it	Galaxy supports Singularity containers.
	PBS/Torque/LSF/SLURM	Needs template	Yes	Direct or via template	Yes	Yes	Yes
	Ability to execute workflows on a PBS-style computer cluster	SoS interact with clusters through pre-configured templates and commands. It has been tested to work on Torque, LSF, SLURM, PBS, and Torque	Nextflow supports Open grid, Univa grid, LSF, SLURM, PBS Works, Torque	Snakemake can interact with clusters through templates, or directly if the cluster supports DRMAA[22].	Bpipe provides build-in support for some resource manager systems[23], and a template-based system (adapter script[24]) to support implementing resource managers.	cwltool and other implementations supports cluster	Galaxy can be deployed on clusters with steps executed on computing nodes.
	HTCondor	Require template (?)	Yes	Require template (?)	Require template	No (?)	Yes
	Ability to use HTCondor[25] to execute workflows on large collections of distributively owned computing resources.	Do not know because we have not had a chance to configure SoS to run on a HT Condor system.	Nextflow supports HTCondor[26]	There is no built-in support for HTCondor, however we cannot find existing Snakemake HTCondor job templates either.	There is no built-in support for HTCondor, however there seems to be third-party adapter scripts[27] for HTCondor job scheduler.	There seems to be no built-in support for HTCondor	Galaxy supports HTCondor as described here[28].
	Distributed Task Queue	Yes (RQ)	No	No	No	No	No
	Ability to send tasks to distributed task queues such as RQ[29] and Celery[30].	SoS supports RQ, Celery support is likely broken due to lack of maitainence.	Nextflow cannot submit tasks to external task queues	Snakemake cannot submit tasks to external task queues	Bpipe does not provide build-in support for external task queues	cwltools does not support external task queues	Galaxy does not support external task queues.
	Distributed systems	No	Yes	Experimental	No	Implementation dependent	Yes
	Ability to spawn the executions of pipeline tasks through a distributed cluster such as Apache Spark, Apache Ignite, Apache Mesos, and Kubernetes.	No	Nextflow supports distributed systems such as Apache Ignite[31] and Kubernetes[32]	Snakemake 4.0 and later supports experimental execution[33] in the cloud via Kubernetes.	No	No trace of support from cwltool but other workflow engines might support it	Galaxy could be delopyed on top of Kubernetes as described here[34]
	Cloud Storage	No	Yes	Yes	No	No	Yes
	Ability to make use of cloud storage (such as AWS).	Not currently	Nextflow can access S3 storage[35]	Snakemake can access files on cloud storage[36]	No	No information could be found for support for cloud storage. This should again be implementation/engine specific.	Galaxy objects could be stored on distributed store or Amazon S3 (c.f. Galaxy Object Store[37])
	External reference links
	[1]:https://vatlab.github.io/sos-docs/doc/documentation/SoS_Syntax.html
	[2]:https://vatlab.github.io/sos-docs/doc/documentation/Targets_and_Actions.html
	[3]:https://www.nextflow.io/docs/latest/script.html
	[4]:https://vatlab.github.io/sos-docs/doc/documentation/User_Interface.html
	[5]:https://vatlab.github.io/sos-docs/doc/documentation/Notebook_Interface.html#Execution-of-Workflows--15
	[6]:https://snakemake.readthedocs.io/en/stable/snakefiles/rules.html
	[7]:https://snakemake.readthedocs.io/en/stable/snakefiles/rules.html?highlight=pipe#piped-output
	[8]:https://github.com/ssadedin/bpipe/issues/157
	[9]:https://vatlab.github.io/sos-docs/doc/tutorials/Execution_of_Workflow.html
	[10]:https://www.nextflow.io/docs/latest/tracing.html#
	[11]:https://snakemake.readthedocs.io/en/stable/tutorial/additional_features.html#benchmarking
	[12]:https://snakemake.readthedocs.io/en/stable/snakefiles/rules.html#log-files
	[13]:http://docs.bpipe.org/Guides/Notifications/
	[14]:https://snakemake.readthedocs.io/en/stable/snakefiles/rules.html?highlight=rules#handling-ambiguous-rules
	[15]:https://snakemake.readthedocs.io/en/stable/snakefiles/rules.html?highlight=rules#priorities
	[16]:http://docs.bpipe.org/Guides/ParallelTasks/
	[17]:https://www.nextflow.io/docs/latest/docker.html
	[18]:https://snakemake.readthedocs.io/en/stable/snakefiles/deployment.html?highlight=container#running-jobs-in-containers
	[19]:https://vatlab.github.io/sos-docs/doc/tutorials/Singularity.html
	[20]:https://www.nextflow.io/docs/latest/singularity.html
	[21]:https://snakemake.readthedocs.io/en/stable/snakefiles/deployment.html?highlight=container#running-jobs-in-containers
	[22]:http://www.drmaa.org/http://www.drmaa.org/
	[23]:http://docs.bpipe.org/Guides/ResourceManagers/
	[24]:http://docs.bpipe.org/Guides/ImplementingAResourceManager/
	[25]:https://research.cs.wisc.edu/htcondor/
	[26]:https://www.nextflow.io/docs/latest/executor.html#htcondor
	[27]:https://github.com/GenomicParisCentre/eoulsan/blob/3b171735888f728b6804abcdfd7e7fce80b5218a/src/main/bin/bpipe-htcondor.sh
	[28]:https://galaxyproject.org/cloudman/ht-condor/
	[29]:http://python-rq.org/
	[30]:http://www.celeryproject.org/
	[31]:https://www.nextflow.io/docs/latest/ignite.html
	[32]:https://www.nextflow.io/docs/latest/kubernetes.html
	[33]:https://snakemake.readthedocs.io/en/stable/executable.html?highlight=Kubernetes
	[34]:https://github.com/galaxyproject/galaxy-kubernetes
	[35]:https://www.nextflow.io/docs/latest/amazons3.html
	[36]:https://snakemake.readthedocs.io/en/stable/snakefiles/remote_files.html
	[37]:https://galaxyproject.org/object-store/
	[38]: http://snakemake.readthedocs.io/en/stable/snakefiles/rules.html

## Sheet: Sheet2
							Basic information
							Workflow	Nextflow	Galaxy	Toil	Snakemake	Bpipe
							Platforma	Groovy/JVM	Python	Python	Python	Groovy/JVM
							Native task supportb	Yes (any)	No	No	Yes (BASH only)	Yes (BASH only)
							Common workflow languagec	No	Yes	Yes	No	No
							Streaming processingd	Yes	No	No	No	No
							Dynamic branch evaluation	Yes	?	Yes	Yes	Undocumented
							Code sharing integratione	Yes	No	No	No	No
							Workflow modulesf	No	Yes	Yes	Yes	Yes
							Workflow versioningg	Yes	Yes	No	No	No
							Automatic error failoverh	Yes	No	Yes	No	No
							Graphical user interfacei	No	Yes	No	No	No
							DAG renderingj	Yes	Yes	Yes	Yes	Yes
							Container management
							Docker supportk	Yes	Yes	Yes	No	No
							Singularity supportl	Yes	No	No	No	No
							Multi-scale containersm	Yes	Yes	Yes	No	No
							Built-in batch schedulersn
							Univa Grid Engine	Yes	Yes	Yes	Partial	Yes
							PBS/Torque	Yes	Yes	No	Partial	Yes
							LSF	Yes	Yes	No	Partial	Yes
							SLURM	Yes	Yes	Yes	Partial	No
							HTCondor	Yes	Yes	No	Partial	No
							Built-in distributed clustero
							Apache Ignite	Yes	No	No	No	No
							Apache Spark	No	No	Yes	No	No
							Kubernetes	Yes	No	No	No	No
							Apache Mesos	No	No	Yes	No	No

## Sheet: Sheet3
https://vatlab.github.io/blog/post/comparison/
Named input/output	Yes	Yes	Yes	No	Yes	Yes
Label step input and output and use the labels to connect steps as flow of data	SoS supports named input and output through keyword arguments in input and output statements and refer to them with functions named_output	The "from" part of input essentially names the input	Snakemake support named input	There seems to be no way to group input by names in bpipe	CWL supports named output and the creation of data flow	Galaxy workflows explicitly lables input and outputs
